# Supplementary material for: Quantum Mechanical Calculations of Redox Potentials of the Metal Clusters in Nitrogenase
Source: Molecules. 2022 Dec 21;28(1):65. doi: 10.3390/molecules28010065 (PMC9822455; doi:10.3390/molecules28010065)
Supplement: Supplementary file 1 [file molecules-28-00065-s001.zip]

Archive with 1 entries (1 files):
- molecules-2074761-supplementary.pdf
